# Supplementary material for: Transcriptomic profiles of Mannheimia haemolytica planktonic and biofilm associated cells
Source: PLoS One. 2024 Feb 8;19(2):e0297692. doi: 10.1371/journal.pone.0297692 (PMC10852253; doi:10.1371/journal.pone.0297692)
Supplement: S1 Table — (XLSX) [file pone.0297692.s002.xlsx]

## Sheet: Sheet1
Supplementary Table 1. Sequencing and mapping statistics
Medium and cell	Sample	Raw reads	Cleaned reads	Uniquely mapped reads	Multiple mapped reads	Unmapped reads
BioFilm in RPMI	D153BF1	24696937	24385610	18148946	1279875	450686
BioFilm in RPMI	D153BF2	33784292	33405759	23611778	3505833	452636
BioFilm in RPMI	D153BF3	36239617	35616505	26131310	2496467	621570
BioFilm in RPMI	D153BF4	27777085	27227947	20247982	2024081	332241
BioFilm in RPMI	D153BF5	28033957	27600703	20458414	2273247	286766
Planktonic in BHI	D153PL1	41347957	40844557	31364550	2974584	401347
Planktonic in BHI	D153PL2	40237138	39791119	31034741	3039660	547686
Planktonic in BHI	D153PL3	42784833	42245869	33043757	3230396	377078
Planktonic in BHI	D153PL4	36716583	36313742	26995672	3716916	737698
Planktonic in BHI	D153PL5	32323794	31903592	24360429	2054474	285403
BioFilm in BHI	D153BF6	43519415	42714703	20556258	5910748	11691175
BioFilm in BHI	D153BF7	39440024	38890924	25943873	5441275	3100440
BioFilm in BHI	D153BF8	38801024	38058250	19528476	11152697	3879484
BioFilm in BHI	D153BF9	37159251	36682302	11474517	21006096	2050086
BioFilm in BHI	D153BF10	34570478	34110335	8022514	23684672	993989
BioFilm in RPMI	D174BF1	31382141	30847063	23267615	1443931	682239
BioFilm in RPMI	D174BF2	28925251	28327894	20316866	2795191	517351
BioFilm in RPMI	D174BF3	33345323	32835753	24743513	1981906	494950
BioFilm in RPMI	D174BF4	33082961	32459131	23620867	2627759	686038
BioFilm in RPMI	D174BF5	34540626	33986760	25753195	1593676	653404
Planktonic in BHI	D174PL1	33978100	33561499	25042898	1990403	372450
Planktonic in BHI	D174PL2	32862307	32497542	24212457	2123956	328610
Planktonic in BHI	D174PL3	33973590	33529560	25118307	2074521	384314
Planktonic in BHI	D174PL4	28928485	28603732	20224423	2996886	363497
Planktonic in BHI	D174PL5	26761087	26428327	19751635	1510596	361254
BioFilm in BHI	D174BF6	26041677	25709811	13054335	8937565	1222343
BioFilm in BHI	D174BF7	19813801	19299798	7509728	4959956	5109947
BioFilm in BHI	D174BF8	15481051	15193060	9733444	1464207	2226608
BioFilm in BHI	D174BF9	15135362	14744621	6412192	4986726	1891484
BioFilm in BHI	D174BF10	38513451	37863100	16379715	12012624	6194739
BioFilm in RPMI	D35BF1	25313679	24813922	16694502	2388502	2160300
BioFilm in RPMI	D35BF2	31756031	31229547	21627103	2293861	2698323
BioFilm in RPMI	D35BF3	29556395	29075803	19525278	2455451	2623149
BioFilm in RPMI	D35BF4	20776370	20365161	13965936	1195160	1987733
BioFilm in RPMI	D35BF5	35241382	34659053	23868684	1838473	3377804
Planktonic in BHI	D35PL1	41254248	40666170	30427591	2690920	2456356
Planktonic in BHI	D35PL2	35728801	35342099	25123911	2376907	2369712
Planktonic in BHI	D35PL3	29347992	29031342	20662986	1867835	2020828
Planktonic in BHI	D35PL4	35136034	34698660	24705031	2195411	2412740
Planktonic in BHI	D35PL5	37406885	37004531	25848194	3919337	2225639
BioFilm in BHI	D35BF6	28476794	27839398	9162330	4286995	12609318
BioFilm in BHI	D35BF7	23188560	22278286	12239311	1839279	5882171
BioFilm in BHI	D35BF8	37413171	36768340	18910155	6409303	8322863
BioFilm in BHI	D35BF9	23099734	22765465	9796371	6583317	4506669
BioFilm in BHI	D35BF10	42408312	40974206	26327327	7187849	3268749
