# Supplementary material for: Transcriptomic profiles of Mannheimia haemolytica planktonic and biofilm associated cells
Source: PLoS One. 2024 Feb 8;19(2):e0297692. doi: 10.1371/journal.pone.0297692 (PMC10852253; doi:10.1371/journal.pone.0297692)
Supplement: S2 Table — (XLSX) [file pone.0297692.s003.xlsx]

## Sheet: Sheet1
Supplementary Table 2. Significantly enriched GOs associated with the DEGs identified from biofilm vs planktonic cells cultured in BHI medium for the three serotypes.
Tag	GO category	GO term	GO name	D153			D174			D35
				Adj. P-value	P-value		Adj. P-value	P-value		Adj. P-value	P-value
OVER	BIOLOGICAL_PROCESS	GO:0006412	translation	2.77729e-10	2.65099e-13		3.76768e-08	5.46947e-11		0.0201426	0.000158735
OVER	BIOLOGICAL_PROCESS	GO:0043043	peptide biosynthetic process	4.6312e-10	6.72302e-13		1.07713e-07	1.78703e-10		0.0317916	0.000290093
OVER	BIOLOGICAL_PROCESS	GO:0006518	peptide metabolic process	1.77199e-09	3.30732e-12		2.79604e-07	6.37837e-10
OVER	BIOLOGICAL_PROCESS	GO:0043604	amide biosynthetic process	8.92835e-09	1.85159e-11		1.82845e-07	3.79189e-10
OVER	BIOLOGICAL_PROCESS	GO:0043603	amide metabolic process	5.17745e-07	1.5032e-09		3.75473e-06	1.09013e-08
OVER	BIOLOGICAL_PROCESS	GO:0019538	protein metabolic process	1.19251e-05	3.7096e-08		0.000861957	3.93261e-06
OVER	BIOLOGICAL_PROCESS	GO:0044271	cellular nitrogen compound biosynthetic process	0.00137078	6.53837e-06		0.00895393	6.68481e-05
OVER	BIOLOGICAL_PROCESS	GO:0009059	macromolecule biosynthetic process	0.00201486	1.04316e-05
OVER	BIOLOGICAL_PROCESS	GO:0010467	gene expression	0.00201486	1.04462e-05
OVER	BIOLOGICAL_PROCESS	GO:1901566	organonitrogen compound biosynthetic process	0.00476771	2.57073e-05		0.0218151	0.000185487
OVER	BIOLOGICAL_PROCESS	GO:0006414	translational elongation	0.00854125	4.95967e-05		0.0372968	0.000340327
OVER	BIOLOGICAL_PROCESS	GO:0006754	ATP biosynthetic process				0.00304805	1.76992e-05
OVER	BIOLOGICAL_PROCESS	GO:0009142	nucleoside triphosphate biosynthetic process				0.00888245	6.26303e-05
OVER	BIOLOGICAL_PROCESS	GO:0009144	purine nucleoside triphosphate metabolic process				0.0237998	0.000207298
OVER	BIOLOGICAL_PROCESS	GO:0009145	purine nucleoside triphosphate biosynthetic process				0.000360206	1.56871e-06
OVER	BIOLOGICAL_PROCESS	GO:0009199	ribonucleoside triphosphate metabolic process				0.0374146	0.000349162
OVER	BIOLOGICAL_PROCESS	GO:0009201	ribonucleoside triphosphate biosynthetic process				0.00236755	1.22747e-05
OVER	BIOLOGICAL_PROCESS	GO:0009205	purine ribonucleoside triphosphate metabolic process				0.0146212	0.000118256
OVER	BIOLOGICAL_PROCESS	GO:0009206	purine ribonucleoside triphosphate biosynthetic process				0.000360206	1.56871e-06
OVER	BIOLOGICAL_PROCESS	GO:0015985	energy coupled proton transport, down electrochemical gradient				0.0270563	0.000241273
OVER	BIOLOGICAL_PROCESS	GO:0015986	proton motive force-driven ATP synthesis				0.00117766	5.61722e-06
OVER	BIOLOGICAL_PROCESS	GO:0034220	monoatomic ion transmembrane transport				0.0397054	0.000378774
OVER	BIOLOGICAL_PROCESS	GO:0098655	monoatomic cation transmembrane transport				0.00714925	4.89268e-05
OVER	BIOLOGICAL_PROCESS	GO:0098660	inorganic ion transmembrane transport				0.00688203	4.56709e-05
OVER	BIOLOGICAL_PROCESS	GO:0098662	inorganic cation transmembrane transport				0.00302137	1.69176e-05
OVER	BIOLOGICAL_PROCESS	GO:1902600	proton transmembrane transport				0.00364751	2.19365e-05
OVER	BIOLOGICAL_PROCESS	GO:0019751	polyol metabolic process							0.0345063	0.000324952
OVER	MOLECULAR_FUNCTION	GO:0003735	structural constituent of ribosome	1.8461e-12	1.14855e-15		4.33083e-12	1.79628e-15		1.91481e-05	2.07786e-08
OVER	MOLECULAR_FUNCTION	GO:0005198	structural molecule activity	4.6285e-10	5.75923e-13		2.02384e-09	2.09855e-12		0.000190383	5.5275e-07
OVER	MOLECULAR_FUNCTION	GO:0019843	rRNA binding	0.00495025	2.77181e-05		0.0107123	8.44188e-05
OVER	MOLECULAR_FUNCTION	GO:0015252	proton channel activity				0.00588833	3.78553e-05
OVER	MOLECULAR_FUNCTION	GO:0046933	proton-transporting ATP synthase activity, rotational mechanism				0.00588833	3.78553e-05
OVER	MOLECULAR_FUNCTION	GO:0005261	monoatomic cation channel activity				0.00895393	6.66961e-05
OVER	MOLECULAR_FUNCTION	GO:0015078	proton transmembrane transporter activity				0.0202387	0.000167886
OVER	CELLULAR_COMPONENT	GO:0044391	ribosomal subunit	2.37962e-13	4.93491e-17		1.04598e-12	2.16919e-16		1.91481e-05	2.82424e-08
OVER	CELLULAR_COMPONENT	GO:0005840	ribosome	1.8461e-12	1.00174e-15		2.39515e-11	1.49014e-14		1.80788e-05	1.4997e-08
OVER	CELLULAR_COMPONENT	GO:1990904	ribonucleoprotein complex	2.77729e-10	2.87981e-13		5.11831e-10	4.2458e-13		3.11972e-05	8.4107e-08
OVER	CELLULAR_COMPONENT	GO:0022626	cytosolic ribosome	4.74921e-10	7.87923e-13		1.04635e-08	1.30197e-11		0.000226671	7.99129e-07
OVER	CELLULAR_COMPONENT	GO:0015935	small ribosomal subunit	1.27224e-08	2.90226e-11		1.14381e-07	2.13486e-10		0.00683782	4.7102e-05
OVER	CELLULAR_COMPONENT	GO:0043228	non-membrane-bounded organelle	1.81914e-07	4.90436e-10		1.76753e-06	4.76522e-09		1.91481e-05	3.17678e-08
OVER	CELLULAR_COMPONENT	GO:0043232	intracellular non-membrane-bounded organelle	1.81914e-07	4.90436e-10		1.76753e-06	4.76522e-09		1.91481e-05	3.17678e-08
OVER	CELLULAR_COMPONENT	GO:0043226	organelle	1.45105e-05	4.81477e-08		0.000143479	5.05836e-07		0.000198448	6.58477e-07
OVER	CELLULAR_COMPONENT	GO:0043229	intracellular organelle	1.79582e-05	6.33116e-08		0.000169615	6.33153e-07		0.000242989	9.0705e-07
OVER	CELLULAR_COMPONENT	GO:0015934	large ribosomal subunit	5.18014e-05	2.04112e-07		5.52369e-05	1.71828e-07		0.0212103	0.000171547
OVER	CELLULAR_COMPONENT	GO:0022625	cytosolic large ribosomal subunit	0.000965242	4.20366e-06		0.00302137	1.63916e-05		0.0290286	0.000249507
OVER	CELLULAR_COMPONENT	GO:0022627	cytosolic small ribosomal subunit	3.19038e-05	1.19093e-07		0.000133725	4.43718e-07
OVER	CELLULAR_COMPONENT	GO:0032991	protein-containing complex	5.7207e-05	2.37275e-07		0.00130538	6.49713e-06
OVER	CELLULAR_COMPONENT	GO:0045259	proton-transporting ATP synthase complex				0.00916882	7.03539e-05
UNDER	BIOLOGICAL_PROCESS	GO:0006139	nucleobase-containing compound metabolic process							0.00259753	1.36746e-05						GO:0009987
UNDER	BIOLOGICAL_PROCESS	GO:0006520	amino acid metabolic process							0.0397894	0.000387827						GO:0008152
UNDER	BIOLOGICAL_PROCESS	GO:0006725	cellular aromatic compound metabolic process							2.29823e-05	5.24274e-08						GO:0071704
UNDER	BIOLOGICAL_PROCESS	GO:0006807	nitrogen compound metabolic process							0.00204756	9.76646e-06						GO:0006807
UNDER	BIOLOGICAL_PROCESS	GO:0008152	metabolic process							1.80788e-05	1.44234e-08						GO:0044237
UNDER	BIOLOGICAL_PROCESS	GO:0009058	biosynthetic process							0.0492173	0.000489927						GO:0003824
UNDER	BIOLOGICAL_PROCESS	GO:0009987	cellular process							2.05218e-05	4.18487e-08						GO:0005488
UNDER	BIOLOGICAL_PROCESS	GO:0018130	heterocycle biosynthetic process							0.0290286	0.000252841
UNDER	BIOLOGICAL_PROCESS	GO:0019438	aromatic compound biosynthetic process							0.0232856	0.000193161
UNDER	BIOLOGICAL_PROCESS	GO:0044237	cellular metabolic process							0.000641152	2.79224e-06
UNDER	BIOLOGICAL_PROCESS	GO:0044238	primary metabolic process							0.00632825	4.19958e-05
UNDER	BIOLOGICAL_PROCESS	GO:0044281	small molecule metabolic process							0.0345063	0.000329177
UNDER	BIOLOGICAL_PROCESS	GO:0044283	small molecule biosynthetic process							0.0163747	0.000125646
UNDER	BIOLOGICAL_PROCESS	GO:0046483	heterocycle metabolic process							2.05218e-05	4.25587e-08
UNDER	BIOLOGICAL_PROCESS	GO:0071704	organic substance metabolic process							2.35905e-05	5.87071e-08
UNDER	BIOLOGICAL_PROCESS	GO:1901135	carbohydrate derivative metabolic process							0.000979937	4.47088e-06
UNDER	BIOLOGICAL_PROCESS	GO:1901360	organic cyclic compound metabolic process							1.80788e-05	9.15925e-09
UNDER	BIOLOGICAL_PROCESS	GO:1901362	organic cyclic compound biosynthetic process							0.00683782	4.84631e-05
UNDER	MOLECULAR_FUNCTION	GO:0003824	catalytic activity	0.00123636	5.64077e-06		0.000251781	9.92085e-07		4.41006e-07	9.14571e-11
UNDER	MOLECULAR_FUNCTION	GO:0005524	ATP binding	0.0491576	0.000305834					0.00259753	1.38267e-05
UNDER	MOLECULAR_FUNCTION	GO:0043168	anion binding	0.0395132	0.000237636					0.00569955	3.66417e-05
UNDER	MOLECULAR_FUNCTION	GO:0000166	nucleotide binding							0.00271096	1.57418e-05
UNDER	MOLECULAR_FUNCTION	GO:0017076	purine nucleotide binding							0.000440533	1.82718e-06
UNDER	MOLECULAR_FUNCTION	GO:0030554	adenyl nucleotide binding							0.000193748	6.027e-07
UNDER	MOLECULAR_FUNCTION	GO:0032553	ribonucleotide binding							0.0128558	9.59786e-05
UNDER	MOLECULAR_FUNCTION	GO:0032555	purine ribonucleotide binding							0.0044037	2.73976e-05
UNDER	MOLECULAR_FUNCTION	GO:0032559	adenyl ribonucleotide binding							0.00259753	1.40058e-05
UNDER	MOLECULAR_FUNCTION	GO:0035639	purine ribonucleoside triphosphate binding							0.00683782	4.96316e-05
UNDER	MOLECULAR_FUNCTION	GO:0036094	small molecule binding							0.000440533	1.76258e-06
UNDER	MOLECULAR_FUNCTION	GO:0043167	ion binding							0.0316953	0.000282642
UNDER	MOLECULAR_FUNCTION	GO:0097367	carbohydrate derivative binding							0.00282821	1.70091e-05
UNDER	MOLECULAR_FUNCTION	GO:1901265	nucleoside phosphate binding							0.00271096	1.57418e-05
