# Supplementary material for: Transcriptomic profiles of Mannheimia haemolytica planktonic and biofilm associated cells
Source: PLoS One. 2024 Feb 8;19(2):e0297692. doi: 10.1371/journal.pone.0297692 (PMC10852253; doi:10.1371/journal.pone.0297692)
Supplement: S3 Table — (XLSX) [file pone.0297692.s004.xlsx]

## Sheet: Sheet1
Supplementary Table 3. Second level of GOs and the number of associated DEGs identified by comparing PL cells cultured in BHI and biofilm cells cultured in RPMI for the three serotypes.
GO category	GO ID	GO Name	D153	D174	D35
Biological process	GO:0009987	cellular process	154	148	194
	GO:0008152	metabolic process	132	121	164
	GO:0051179	localization	54	46	50
	GO:0065007	biological regulation	17	22	31
	GO:0050789	regulation of biological process	15	20	27
	GO:0050896	response to stimulus	10	15	23
	GO:0032502	developmental process	7	3	4
	GO:0032501	multicellular organismal process	6	5	4
	GO:0048519	negative regulation of biological process	5	7	7
	GO:0042592	homeostatic process	4	3	4
	GO:0048518	positive regulation of biological process	4	4	6
	GO:0022414	reproductive process	4	4	3
	GO:0000003	reproduction	4	4	4
	GO:0016032	viral process	3	2	3
	GO:0044419	biological process involved in interspecies interaction between organisms	2	4	6
	GO:0002376	immune system process	1	2	0
	GO:0051703	biological process involved in intraspecies interaction between organisms	1	0	1
	GO:0098754	detoxification	0	1	3
	GO:0040007	growth	0	0	1
Molecular function	GO:0005488	binding	106	102	149
	GO:0003824	catalytic activity	97	102	148
	GO:0005198	structural molecule activity	41	30	21
	GO:0005215	transporter activity	37	33	36
	GO:0140110	transcription regulator activity	4	5	13
	GO:0045182	translation regulator activity	4	4	4
	GO:0140657	ATP-dependent activity	3	6	12
	GO:0016209	antioxidant activity	2	5	6
	GO:0060089	molecular transducer activity	2	1	0
	GO:0044183	protein folding chaperone	1	1	1
	GO:0141047	molecular tag activity	1	0	1
	GO:0098772	molecular function regulator activity	0	4	2
	GO:0060090	molecular adaptor activity	0	2	0
	GO:0003774	cytoskeletal motor activity	0	1	1
	GO:0140299	small molecule sensor activity	0	1	0
	GO:0140104	molecular carrier activity	0	0	1
Cellular component	GO:0110165	cellular anatomical entity	158	168	184
	GO:0032991	protein-containing complex	60	49	38
	GO:0044423	virion component	1	2	2
