# Supplementary material for: Transcriptomic profiles of Mannheimia haemolytica planktonic and biofilm associated cells
Source: PLoS One. 2024 Feb 8;19(2):e0297692. doi: 10.1371/journal.pone.0297692 (PMC10852253; doi:10.1371/journal.pone.0297692)
Supplement: S4 Table — (XLSX) [file pone.0297692.s005.xlsx]

## Sheet: Sheet1
Supplementary table 4. Significantly enriched GOs of the DEGs identified by comparison of biofilm associated cells cultured in BHI and RPMI media for D35 serotype.
Tag	GO category	GO term	GO name	Adjusted P-value	P-value
UNDER	BIOLOGICAL_PROCESS	GO:0009987	cellular process	7.93174e-06	1.64491e-09
UNDER	BIOLOGICAL_PROCESS	GO:0008152	metabolic process	0.0029912	1.24065e-06
UNDER	BIOLOGICAL_PROCESS	GO:0071704	organic substance metabolic process	0.00487251	4.0419e-06
UNDER	BIOLOGICAL_PROCESS	GO:0006807	nitrogen compound metabolic process	0.00487251	3.09727e-06
UNDER	BIOLOGICAL_PROCESS	GO:0044237	cellular metabolic process	0.00747691	7.75291e-06
UNDER	MOLECULAR_FUNCTION	GO:0003824	catalytic activity	0.019193	2.38817e-05
UNDER	MOLECULAR_FUNCTION	GO:0005488	binding	0.0293186	4.25612e-05
Note: There was no any significantly enriched GOs for D153 and D174.
