# Supplementary material for: Transcriptomic profiles of Mannheimia haemolytica planktonic and biofilm associated cells
Source: PLoS One. 2024 Feb 8;19(2):e0297692. doi: 10.1371/journal.pone.0297692 (PMC10852253; doi:10.1371/journal.pone.0297692)
Supplement: S5 Table — Negative fold change denotes increased expression in planktonic cells compared to biofilm associated cells while positive fold change denotes increased expression in biofilm associated cells compared to planktonic cells. (XLSX) [file pone.0297692.s006.xlsx]

## Sheet: Sheet1
Supplementary Table 5. Differentially expressed genes shared by D153 and D174 and identified by comparison between biofilm associated cells and planktonic cells cultured in BHI medium.
Gene ID	Gene description	D153				D174
		Base mean	Log2 Fold Change	P-value	FDR	Base mean	Log2 Fold Change	P-value	FDR
F382_06515	tRNA-Lys	188.977	-5.36035	2.83121e-47	1.03301e-46	70.8797	-4.05305	1.13853e-30	3.26023e-30
F382_11500	guanylate kinase	1535.53	-4.81856	1.60889e-264	5.23374e-263	1407.13	-4.32527	0	0
F382_01975	tRNA-Val	224.967	-4.36702	1.8954e-49	7.12754e-49	159.423	-2.85369	5.03922e-45	1.97885e-44
F382_11785	dihydroorotate dehydrogenase	1405.71	-3.97738	1.5171e-243	4.17977e-242	723.685	-2.83693	2.28489e-56	1.14075e-55
F382_07190	tRNA-Ser	213.383	-3.94123	6.41075e-60	2.82827e-59	162.306	-3.18505	6.98457e-44	2.70325e-43
F382_05620	tRNA-Ser	762.099	-3.93559	2.52528e-29	6.73076e-29	281.86	-2.80541	6.73225e-33	2.02043e-32
F382_09060	Uncharacterised protein	102.521	-3.87645	7.17248e-29	1.89118e-28	27.9234	2.1037	1.13262e-07	1.75648e-07
F382_11685	preprotein translocase subunit YajC	2349.68	-3.79021	1.20698e-176	1.89468e-175	2110.56	-3.99779	1.38475e-235	6.88786e-234
F382_06265	branched-chain amino acid transport system II carrier protein	4536.72	-3.76899	0	0	4036	-3.76282	0	0
F382_06015	PTS mannose transporter subunit IID	11162.6	-3.75628	4.81609e-255	1.44483e-253	6103.62	-2.15544	1.47877e-51	6.74358e-51
F382_12555	Uncharacterised protein	22.1007	-3.72558	1.07094e-12	1.92385e-12	13.6863	-2.39504	2.60234e-07	3.96477e-07
F382_07070	DeoR family transcriptional regulator	3741.79	-3.68837	0	0	3413.11	-2.84343	5.10571e-138	9.08208e-137
F382_01130	ABC transporter substrate-binding protein	1331.32	-3.61429	3.92743e-159	5.0981e-158	2421.52	-4.91415	1.2504e-45	4.96831e-45
F382_11780	uracil permease	2890.42	-3.5604	1.8443e-259	5.65865e-258	1542.28	-2.91911	6.44944e-76	4.47628e-75
F382_07095	elongation factor Tu	3868.36	-3.55318	1.06359e-154	1.27631e-153	3102.76	-3.70463	1.03225e-139	1.89906e-138
F382_08595	50S ribosomal protein L22	48608.8	-3.37908	1.1592e-238	3.12984e-237	29892.9	-3.79638	2.81844e-152	6.36161e-151
F382_08575	50S ribosomal protein L4	69359.5	-3.33729	7.25146e-164	9.93855e-163	43710.3	-3.66254	4.27898e-132	6.8008e-131
F382_07185	tRNA (uridine(54)-C5)-methyltransferase TrmA	1834.38	-3.32022	3.06212e-283	1.11726e-281	1949.68	-2.98173	3.17253e-155	7.28326e-154
F382_03820	DUF808 domain-containing protein	2227.5	-3.29712	7.54965e-139	7.96252e-138	1451.19	-3.1017	6.47721e-129	9.77403e-128
F382_02705	elongation factor Ts	36315.5	-3.15558	0	0	25039.5	-2.87167	1.06476e-283	1.05924e-281
F382_07195	tRNA-Ser	80.0483	-3.08191	1.03946e-22	2.38854e-22	56.8384	-2.05303	2.30167e-12	4.11057e-12
F382_08600	30S ribosomal protein S3	91052.4	-3.06652	2.65609e-278	9.4361e-277	59597.4	-3.55663	1.19931e-302	1.46425e-300
F382_10220	iron-sulfur cluster-binding protein	17882.3	-3.0268	0	0	6984.41	-3.4585	2.23132e-77	1.58553e-76
F382_11250	ATP-dependent protease ATP-binding subunit ClpX	5854.8	-3.02059	2.47589e-197	4.67476e-196	4735.71	-3.02314	4.22146e-178	1.20626e-176
F382_06095	amino acid ABC transporter permease	2117.23	-3.0191	6.89723e-297	2.73861e-295	710.598	-2.30182	5.15731e-115	6.38366e-114
F382_06985	DNA-directed RNA polymerase subunit alpha	84398.4	-3.00055	3.29014e-204	6.62939e-203	57541.2	-3.49577	1.66983e-125	2.41138e-124
F382_01720	ribosome maturation factor RimP	1790.22	-2.99798	7.44712e-216	1.66175e-214	1309.85	-2.99654	3.22535e-121	4.48875e-120
F382_06010	PTS mannose/fructose/sorbose transporter subunit IIC	10793.1	-2.95985	1.55954e-136	1.60716e-135	6021.7	-2.3042	5.26812e-54	2.50003e-53
F382_10520	tyrosine transporter	2238.01	-2.95856	0	0	1689.02	-2.97985	5.71449e-265	4.26364e-263
F382_07055	50S ribosomal protein L24	28827.7	-2.95112	2.44344e-134	2.44344e-133	15182.9	-2.56348	2.88592e-54	1.37684e-53
F382_11290	anthranilate synthase component I	1433.44	-2.95029	2.2098e-111	1.81904e-110	2458.76	-3.90907	3.81801e-53	1.78662e-52
F382_07060	50S ribosomal protein L14	44910	-2.94189	3.08226e-195	5.77924e-194	25259.7	-2.91491	1.82194e-70	1.13544e-69
F382_10185	ABC transporter substrate-binding protein	1554.4	-2.9224	2.01138e-149	2.28182e-148	2007.3	-3.02102	5.70545e-111	6.38535e-110
F382_01660	phosphate ABC transporter permease PstA	2276.15	-2.88315	4.02507e-184	6.7923e-183	2584.52	-3.3203	1.17262e-96	1.0534e-95
F382_03315	cyd operon protein YbgE	359.467	-2.87633	1.12516e-44	3.94026e-44	331.239	-3.24669	7.19751e-89	5.94847e-88
F382_11285	aminodeoxychorismate/anthranilate synthase component II	340.927	-2.86574	1.85997e-81	1.11351e-80	829.939	-4.39874	2.01358e-21	4.65846e-21
F382_13370	phosphatase PAP2 family protein	716.974	-2.85406	1.02143e-141	1.09875e-140	701.182	-2.79131	4.02737e-71	2.53338e-70
F382_00255	TIGR00153 family protein	1694.5	-2.83709	6.27918e-155	7.56866e-154	1258.13	-2.99052	1.83664e-99	1.70111e-98
F382_08735	membrane protein insertase YidC	9864.93	-2.80278	6.383e-215	1.41263e-213	7674.17	-3.16962	0	0
F382_06990	30S ribosomal protein S4	39482.6	-2.79839	6.34281e-123	5.78567e-122	29482.5	-3.5856	1.00229e-130	1.54721e-129
F382_00205	porin	42761.3	-2.77834	3.85114e-168	5.50163e-167	36373.1	-3.11152	1.20735e-245	7.04987e-244
F382_13120	TPM domain-containing protein	741.325	-2.77588	6.95395e-95	4.7654e-94	529.931	-2.79993	1.02465e-74	6.89776e-74
F382_07000	30S ribosomal protein S13	27134.9	-2.76931	1.20456e-167	1.71175e-166	16021.4	-2.93625	4.32317e-84	3.40529e-83
F382_06505	M48 family metallopeptidase	4133.19	-2.76216	7.23322e-152	8.49118e-151	3434.1	-2.61027	1.41479e-125	2.06528e-124
F382_01765	30S ribosomal protein S1	57087.7	-2.75226	1.12933e-228	2.82334e-227	41913.6	-3.41918	7.51669e-141	1.41188e-139
F382_02360	ADP-forming succinate--CoA ligase subunit beta	4346.4	-2.74725	1.11351e-155	1.3604e-154	3025.98	-2.64003	1.95378e-139	3.54585e-138
F382_11675	protein translocase subunit SecF	4958.61	-2.72843	5.032e-264	1.61743e-262	4178.15	-3.15852	8.64689e-173	2.29956e-171
F382_02025	hypothetical protein	182.322	-2.71829	2.83864e-45	1.0045e-44	57.9511	2.42436	2.53325e-22	5.97394e-22
F382_07010	preprotein translocase subunit SecY	80507.2	-2.68549	1.63249e-176	2.54781e-175	57536.3	-3.24044	5.68161e-114	6.84341e-113
F382_07035	50S ribosomal protein L6	59529.2	-2.66892	9.61731e-110	7.77447e-109	34673.7	-2.47339	2.67099e-56	1.32611e-55
F382_05805	translational GTPase TypA	19563.4	-2.64292	0	0	11939.7	-2.27704	1.92159e-80	1.44577e-79
F382_08810	50S ribosomal protein L11	31786.8	-2.63931	1.05682e-109	8.51768e-109	19133.5	-3.06147	9.56384e-245	5.35177e-243
F382_07020	50S ribosomal protein L30	8777.28	-2.60571	9.07101e-53	3.59116e-52	4367.38	-2.77375	1.56288e-77	1.11646e-76
F382_11280	tautomerase family protein	288.648	-2.60505	1.2036e-75	6.67292e-75	668.836	-3.58286	3.20043e-13	5.84389e-13
F382_00110	ABC transporter permease	817.727	-2.6003	1.88577e-121	1.68595e-120	893.83	-3.10185	1.36823e-64	7.86952e-64
F382_06375	sodium:proton antiporter	2146.53	-2.56805	1.88472e-185	3.26201e-184	1733.77	-2.2945	2.50204e-45	9.85938e-45
F382_10225	lactate utilization protein C	7464.35	-2.55606	2.74243e-178	4.38139e-177	3097.72	-3.1635	7.90248e-86	6.37419e-85
F382_11680	protein translocase subunit SecD	14995.7	-2.54388	2.39526e-160	3.13942e-159	12380.5	-2.94496	4.00052e-95	3.51157e-94
F382_02040	Uncharacterised protein	910.262	-2.53295	3.41787e-55	1.3961e-54	220.756	2.04446	8.17677e-53	3.80638e-52
F382_05235	Na(+)-translocating NADH-quinone reductase subunit C	10334	-2.52975	0	0	8938.46	-3.82038	0	0
F382_05615	tRNA-Arg	205.976	-2.51902	3.33468e-34	9.6502e-34	214.318	-3.31935	3.46158e-55	1.6783e-54
F382_07575	transglutaminase family protein	18522.8	-2.50984	7.04298e-147	7.89048e-146	12222.4	-3.35989	7.92923e-300	9.25997e-298
F382_06995	30S ribosomal protein S11	44213.1	-2.50316	5.14738e-200	9.9985e-199	28031.7	-2.97735	4.02962e-118	5.27979e-117
F382_04900	inositol-1-monophosphatase	5755.32	-2.50014	1.71159e-219	3.91636e-218	3936.25	-2.96706	5.0046e-232	2.40042e-230
F382_07910	F0F1 ATP synthase subunit B	12107.5	-2.47589	6.5007e-201	1.27188e-199	8547.3	-3.16829	2.47145e-148	5.22702e-147
F382_05230	Na(+)-translocating NADH-quinone reductase subunit D	8975.43	-2.47348	1.26661e-57	5.41115e-57	7507.52	-4.1164	1.5539e-273	1.49063e-271
F382_00395	hypothetical protein	365.69	-2.46602	2.43485e-38	7.6089e-38	316.913	-2.98004	4.14538e-93	3.58023e-92
F382_09195	hypothetical protein F382_09195	577.683	-2.45375	1.12952e-22	2.59329e-22	489.512	-2.75998	4.39082e-46	1.75241e-45
F382_05890	NAD(P)H-dependent glycerol-3-phosphate dehydrogenase	3643.98	-2.44002	3.83626e-155	4.66572e-154	3116.22	-2.45832	7.85917e-74	5.22518e-73
F382_04690	sodium:proton antiporter	3643.64	-2.4188	1.95884e-201	3.86049e-200	2837.5	-3.232	1.76449e-213	6.7706e-212
F382_09115	50S ribosomal protein L7/L12	37571.1	-2.41777	0	0	26084.2	-2.46878	4.21388e-84	3.34866e-83
F382_06795	GNAT family N-acetyltransferase	1308.78	-2.4082	5.47324e-60	2.42258e-59	1061.22	-2.15184	3.76911e-55	1.82411e-54
F382_01670	transcriptional regulator PhoB	1311.33	-2.39376	9.90493e-104	7.38765e-103	1216.25	-2.08115	2.30448e-68	1.40998e-67
F382_07040	30S ribosomal protein S8	29836.4	-2.38943	1.05337e-137	1.08969e-136	17554.9	-2.35873	2.4086e-50	1.06057e-49
F382_10805	hypothetical protein MHH_c11370	218.311	-2.38435	3.90434e-51	1.50596e-50	321.815	-2.1323	4.25348e-52	1.95966e-51
F382_01590	tRNA preQ1(34) S-adenosylmethionine ribosyltransferase-isomerase QueA	2575.94	-2.37942	1.8187e-125	1.68168e-124	1864.41	-2.51448	1.53943e-120	2.12047e-119
F382_01585	peptide transporter	2676.48	-2.37771	8.36835e-179	1.34491e-177	3449.48	-2.39015	1.01075e-188	3.12054e-187
F382_00645	LysR family transcriptional regulator	3074.28	-2.37607	8.20336e-221	1.9094e-219	2198.14	-2.69506	3.65111e-148	7.66163e-147
F382_05915	elongation factor G	199849	-2.37088	5.01626e-122	4.51463e-121	128116	-2.411	2.84929e-57	1.45498e-56
F382_09170	sulfurtransferase complex subunit TusC	385.204	-2.36874	4.2395e-45	1.49825e-44	337.979	-2.85476	2.28585e-113	2.66948e-112
F382_07900	F0F1 ATP synthase subunit alpha	55549.2	-2.35453	4.00985e-224	9.41443e-223	45442.5	-3.18692	1.21066e-100	1.14906e-99
F382_13125	LemA family protein	3433.72	-2.32862	1.77467e-58	7.67887e-58	2454.32	-2.15798	2.58869e-59	1.37961e-58
F382_05470	zinc ABC transporter substrate-binding protein ZnuA	2425.6	-2.32346	7.65233e-177	1.20826e-175	2681.27	-2.00385	2.39503e-65	1.39849e-64
F382_03355	IS481 family transposase	5.95026	-2.31778	0.00258176	0.00324523	6.95992	-2.74396	4.05654e-05	5.60487e-05
F382_07905	F0F1 ATP synthase subunit delta	13188.6	-2.29412	2.52989e-146	2.8226e-145	10004.7	-3.06174	1.81042e-79	1.33593e-78
F382_00245	SH3 domain-containing protein	2320.84	-2.27789	3.30614e-97	2.31859e-96	1700.6	-2.07847	2.60505e-34	8.07056e-34
F382_00250	inorganic phosphate transporter	4265.38	-2.27617	1.44409e-116	1.22611e-115	3475.81	-2.52652	1.28617e-51	5.87526e-51
F382_10020	amylovoran biosynthesis protein AmsE	186.304	-2.2752	1.70402e-31	4.71399e-31	214.691	-2.88363	2.50339e-45	9.85938e-45
F382_10195	D-alanyl-D-alanine carboxypeptidase	1181.6	-2.24784	2.12252e-172	3.18378e-171	982.499	-2.40904	1.16801e-160	2.82636e-159
F382_08755	porin OmpA	154794	-2.23608	4.27285e-105	3.26819e-104	117882	-2.48661	6.99333e-102	6.83057e-101
F382_08815	50S ribosomal protein L1	57157	-2.23378	6.12209e-104	4.59157e-103	35438.3	-2.58278	1.42329e-104	1.42647e-103
F382_06255	Uncharacterised protein	1115.72	-2.22626	4.09237e-78	2.35595e-77	936.006	-3.23028	4.58588e-165	1.16205e-163
F382_06510	inorganic pyrophosphatase	12226	-2.22594	0	0	9231.14	-2.23783	5.75666e-107	5.97004e-106
F382_13115	methanol dehydrogenase	1718.79	-2.21372	8.10219e-117	6.92276e-116	1095.91	-2.1512	7.42198e-62	4.12742e-61
F382_11825	transcriptional regulator	2405.2	-2.20343	4.0292e-173	6.11171e-172	1681.5	-2.29037	8.62427e-117	1.09786e-115
F382_11245	Fic family protein	1505.63	-2.17703	1.16256e-62	5.35651e-62	1280.21	-2.12875	5.56207e-43	2.11312e-42
F382_06185	penicillin-binding protein 1B	6823.31	-2.17426	4.33379e-209	9.07072e-208	5629.13	-2.21863	7.73672e-237	4.07467e-235
F382_11790	DUF2251 domain-containing protein	1016.76	-2.173	2.8024e-119	2.45198e-118	1082.22	-2.42057	3.28323e-121	4.54575e-120
F382_00665	asparagine--tRNA ligase	13925.7	-2.17066	8.71705e-247	2.50383e-245	10728.3	-2.63343	5.25355e-119	7.02042e-118
F382_11275	anthranilate phosphoribosyltransferase	1155.6	-2.16813	1.38661e-172	2.09153e-171	2554.77	-3.3706	2.07927e-13	3.81484e-13
F382_02365	succinate--CoA ligase subunit alpha	3644.99	-2.1674	1.19873e-102	8.86728e-102	2600.58	-2.0159	7.0659e-110	7.68381e-109
F382_07245	Glutaredoxin-related protein	1530.63	-2.1662	6.5389e-40	2.0968e-39	986.785	-2.71947	1.20521e-110	1.33768e-109
F382_09925	phosphoenolpyruvate-protein phosphotransferase	13716	-2.16439	5.83463e-153	6.87925e-152	11988.6	-2.12507	1.14839e-150	2.52834e-149
F382_10210	L-lactate permease	24033.2	-2.15611	6.51694e-206	1.33301e-204	7818.61	-2.46604	2.25369e-13	4.13201e-13
F382_11990	nucleoside-diphosphate kinase	602.117	-2.12686	3.18183e-80	1.86759e-79	450.453	-2.05863	1.76493e-64	1.01079e-63
F382_08820	Uncharacterised protein	354.358	-2.12262	1.19631e-43	4.10948e-43	254.305	-2.12194	6.82133e-55	3.28942e-54
F382_01675	phosphate regulon sensor histidine kinase PhoR	1234.32	-2.11611	3.84953e-166	5.41341e-165	1220.01	-2.18579	1.42103e-47	5.89936e-47
F382_06655	heme ABC transporter permease	828.598	-2.11305	1.39401e-97	9.80167e-97	1293.97	-3.33473	3.21304e-47	1.31759e-46
F382_07895	F0F1 ATP synthase subunit gamma	19683	-2.11198	2.65428e-158	3.39647e-157	16690.1	-2.92811	1.78204e-115	2.23672e-114
F382_00410	preprotein translocase subunit TatB	99.6239	-2.11044	3.81013e-23	8.90681e-23	117.327	-2.36516	3.03372e-25	7.58006e-25
F382_09755	DNA-binding transcriptional regulator OxyR	2238.45	-2.08845	1.54754e-40	5.05244e-40	1652.41	-2.53333	1.25531e-133	2.05595e-132
F382_04875	Uncharacterised protein	148.4	-2.07205	3.72755e-26	9.30164e-26	223.631	-3.1041	1.51055e-72	9.77674e-72
F382_10425	Xaa-Pro dipeptidase	1602.15	-2.06503	1.56885e-157	1.96106e-156	1293.62	-2.2249	4.6394e-110	5.06562e-109
F382_07025	30S ribosomal protein S5	62549.1	-2.06373	1.23372e-70	6.40586e-70	37387.3	-2.35168	5.3682e-42	1.99433e-41
F382_07915	F0F1 ATP synthase subunit C	4552.85	-2.04936	9.16525e-60	4.03032e-59	4271.66	-3.60718	3.35694e-159	7.84064e-158
F382_06260	3-oxoacyl-ACP reductase FabG	12091.2	-2.0446	3.95852e-97	2.76891e-96	11159.8	-2.21921	1.08222e-268	9.08392e-267
F382_00115	ABC transporter ATP-binding protein	1102.25	-2.04349	1.24276e-110	1.01068e-109	1175.29	-2.87622	1.34361e-67	8.09176e-67
F382_13055	UDP-3-O-(3-hydroxymyristoyl)glucosamine N-acyltransferase	7389.39	-2.03816	2.20902e-134	2.21723e-133	5872.92	-2.15425	2.15348e-68	1.32061e-67
F382_05225	NADH:ubiquinone reductase (Na(+)-transporting) subunit E	7350.64	-2.02628	6.21933e-133	6.19638e-132	5884.28	-3.25041	7.47994e-212	2.75221e-210
F382_09620	nitrate/trimethylamine N-oxide reductase NapE/TorE	39.8187	-2.01409	3.35216e-08	5.2317e-08	196.837	-3.82728	2.10473e-07	3.22126e-07
F382_07550	PTS glucitol/sorbitol transporter subunit IIA	211.744	-2.01254	4.70449e-26	1.16533e-25	146.11	-2.42066	4.99538e-22	1.16472e-21
F382_02490	tryptophan synthase subunit alpha	1318.12	-2.00568	2.204e-138	2.31549e-137	2153.83	-3.6439	1.73823e-24	4.27945e-24
F382_12610	malonyl-[acyl-carrier protein] O-methyltransferase BioC	1843.69	-2.00441	2.56456e-51	9.92022e-51	1487.24	-2.48347	1.28708e-89	1.07697e-88
F382_04810	oligopeptide ABC transporter permease OppB	1996.76	-2.00049	4.21266e-114	3.52142e-113	1736.49	-2.51981	2.46777e-167	6.3735e-166
F382_03380	copper resistance protein NlpE N-terminal domain-containing protein	5860.01	2.00509	3.09257e-43	1.05428e-42	4983.98	2.11797	3.08408e-43	1.17835e-42
F382_11915	lipooligosaccharide biosynthesis protein LpsA	1060.48	2.02144	3.54857e-31	9.74684e-31	975.762	2.33701	8.62182e-61	4.6879e-60
F382_00590	tyrosine-type recombinase/integrase	1489.31	2.03289	4.14424e-179	6.74063e-178	1422.85	2.61157	5.55775e-117	7.10862e-116
F382_04350	type IV pilus secretin PilQ	261.811	2.06263	2.9014e-53	1.15884e-52	214.716	2.11725	5.40673e-77	3.81167e-76
F382_00220	23S rRNA (uridine(2552)-2'-O)-methyltransferase RlmE	16944.9	2.08326	9.18945e-61	4.10787e-60	8083.9	2.30735	1.27309e-160	3.05313e-159
F382_09000	mor transcription activator family protein	2747.45	2.08401	1.13248e-63	5.29014e-63	2258.44	3.17613	4.64596e-102	4.5544e-101
F382_07365	ATP-dependent protease subunit HslV	15741.6	2.08488	2.84573e-64	1.34562e-63	11463.7	2.57051	1.92993e-79	1.42022e-78
F382_05845	type II toxin-antitoxin system RelE/ParE family toxin	50.6233	2.08531	7.63646e-17	1.53525e-16	51.0275	3.38335	2.29415e-41	8.41815e-41
F382_12810	MFS transporter	1074.48	2.08873	5.88087e-27	1.49092e-26	918.522	2.09395	1.78305e-37	5.92731e-37
F382_11125	dihydroorotate dehydrogenase	1496.65	2.09889	1.82555e-34	5.31142e-34	1822.72	3.47011	1.72741e-118	2.27442e-117
F382_03520	Uncharacterised protein	48.6517	2.09938	5.01214e-19	1.06725e-18	81.6058	4.36437	7.72459e-63	4.36805e-62
F382_08220	23S ribosomal RNA	3.00084	2.13034	0.00444724	0.00549041	1.95301	2.60255	0.00197241	0.00248261
F382_07655	type II toxin-antitoxin system RelE/ParE family toxin	2115.3	2.1383	2.82449e-40	9.17705e-40	3171.78	2.11739	2.84834e-51	1.28798e-50
F382_11955	Uncharacterised protein	3.75478	2.15587	0.0030059	0.0037696	4.70933	3.294	2.68712e-06	3.90564e-06
F382_07475	D-xylose ABC transporter ATP-binding protein	600.385	2.15846	4.50078e-100	3.22337e-99	450.649	2.78668	1.81342e-94	1.58144e-93
F382_11535	Uncharacterised protein	1019.2	2.17477	5.91674e-59	2.56836e-58	1250.94	2.56541	4.33785e-75	2.94974e-74
F382_03405	type II toxin-antitoxin system RelE/ParE family toxin	1828.6	2.20129	4.6632e-38	1.45221e-37	1339.91	2.82113	3.01644e-137	5.33036e-136
F382_12710	Dam family site-specific DNA-(adenine-N6)-methyltransferase	3547.18	2.21123	5.63578e-49	2.10756e-48	3358.28	2.49072	2.5227e-56	1.25481e-55
F382_01335	hypothetical protein WC39_07100	85.8446	2.21438	4.74963e-35	1.39543e-34	85.3389	2.77232	1.49249e-53	7.04541e-53
F382_06700	sigma-70 family RNA polymerase sigma factor	916.731	2.24081	2.56257e-67	1.25799e-66	1004.07	2.6449	1.00719e-132	1.62971e-131
F382_03560	conserved phage C-terminal domain-containing protein	354.908	2.24652	2.04083e-38	6.40726e-38	439.123	3.32094	1.29547e-87	1.06086e-86
F382_10540	virulence protein	1742.04	2.25912	1.36688e-69	6.96337e-69	1112.4	2.09447	2.57545e-57	1.31765e-56
F382_04735	lipoprotein Hlp	9309.93	2.28102	1.65447e-75	9.13512e-75	7580.96	3.15279	4.24133e-231	1.99863e-229
F382_00995	hypothetical protein 535AP2_19	118.124	2.31128	1.02708e-32	2.91601e-32	151.668	4.03745	5.06112e-131	7.8579e-130
F382_02640	4-hydroxybenzoate octaprenyltransferase	6929.2	2.31471	9.42975e-82	5.67045e-81	4775.63	2.32733	2.23177e-37	7.39154e-37
F382_00890	DUF2570 domain-containing protein	58.6683	2.31872	5.49727e-26	1.35797e-25	209.374	2.75842	3.10826e-104	3.09214e-103
F382_01510	envelope stress sensor histidine kinase CpxA	208.557	2.3347	2.07739e-93	1.40575e-92	210.895	2.54329	2.92366e-78	2.11101e-77
F382_02835	tail assembly protein	5.16488	2.34594	0.000189283	0.000253882	6.39235	2.05257	4.18821e-05	5.77787e-05
F382_07470	D-xylose ABC transporter substrate-binding protein	314.099	2.35294	2.94012e-77	1.67123e-76	220.028	2.04956	1.15971e-60	6.29289e-60
F382_05095	translation initiation factor IF-1	11141.1	2.35412	3.82174e-88	2.451e-87	11481.5	2.74019	4.39495e-118	5.73051e-117
F382_00925	DUF2213 domain-containing protein	384.282	2.36461	3.54558e-32	9.97195e-32	583.139	2.09445	1.80509e-51	8.20385e-51
F382_09420	pseudoazurin	706.498	2.37749	7.17496e-63	3.31152e-62	442.317	2.09954	5.13096e-40	1.82057e-39
F382_09700	met regulon transcriptional regulator MetJ	6109.33	2.37826	1.54929e-107	1.22671e-106	2340.48	2.10209	3.37575e-110	3.70093e-109
F382_13595	conjugative transfer ATPase	1209.36	2.42161	4.7141e-136	4.82124e-135	784.666	2.32836	1.53513e-96	1.37445e-95
F382_05365	type II toxin-antitoxin system RelE/ParE family toxin	2118.4	2.42973	4.17389e-86	2.63923e-85	1397.78	2.03161	2.45324e-58	1.28199e-57
F382_04455	bifunctional chorismate mutase/prephenate dehydrogenase	10010.4	2.43196	9.20585e-74	4.99112e-73	7541.57	2.53938	2.29485e-53	1.07951e-52
F382_05660	Uncharacterised protein	2184.67	2.44727	1.19693e-88	7.78724e-88	2058.28	2.43901	1.38464e-104	1.39294e-103
F382_11180	Uncharacterised protein	1213.23	2.46137	1.13786e-70	5.91948e-70	1390.54	2.71803	2.05652e-120	2.81827e-119
F382_13615	Uncharacterised protein	1279.37	2.46522	6.18711e-44	2.13077e-43	1314.48	3.34544	3.09002e-136	5.3547e-135
F382_12695	TIGR03752 family integrating conjugative element protein	215.622	2.47978	2.06072e-69	1.04389e-68	128.868	2.30337	2.52312e-48	1.06726e-47
F382_13630	Uncharacterised protein	737.937	2.48277	1.41834e-67	6.97546e-67	624.349	2.48273	1.99387e-80	1.49596e-79
F382_13585	TIGR03752 family integrating conjugative element protein	304.206	2.49419	2.77759e-127	2.61307e-126	231.083	2.84676	2.12878e-79	1.56227e-78
F382_09430	Type II secretory pathway, component PulJ	23.5435	2.49722	1.93381e-08	3.05339e-08	21.2831	2.72079	1.05015e-17	2.18152e-17
F382_00980	Uncharacterised protein	137.037	2.49893	1.97937e-47	7.29098e-47	169.077	2.64841	5.51922e-65	3.19497e-64
F382_03870	N-acetylmuramoyl-L-alanine amidase	6566.05	2.51246	0	0	5712.43	2.94877	1.10599e-77	7.92185e-77
F382_12730	acetyltransferase	3785.38	2.5289	2.2619e-108	1.80151e-107	2355.72	2.33525	2.35362e-48	9.97133e-48
F382_07620	L-asparaginase 2	66.9922	2.54589	1.31181e-23	3.08796e-23	52.205	2.06796	3.58775e-19	7.79668e-19
F382_03955	histidine-type phosphatase	362.66	2.5584	4.42448e-52	1.73132e-51	292.899	2.52534	7.24553e-68	4.38322e-67
F382_04830	TonB-dependent hemoglobin/transferrin/lactoferrin family receptor	9096.33	2.58731	1.28278e-98	9.04308e-98	6436.52	3.05973	4.55548e-226	2.0059e-224
F382_06740	N-6 DNA methylase	1991.4	2.62233	4.1198e-79	2.38701e-78	2298.86	2.91655	3.21828e-115	4.00199e-114
F382_08760	macrodomain Ter protein MatP	2847.68	2.62271	2.20923e-139	2.34839e-138	2694.11	2.84952	1.26584e-147	2.63569e-146
F382_12280	RNA polymerase sigma factor RpoE	20856.4	2.63588	1.68108e-136	1.72582e-135	16594.9	2.97224	3.53273e-189	1.10336e-187
F382_06715	RepB plasmid partition	562.896	2.659	1.78113e-104	1.34707e-103	453.755	2.38907	2.10491e-112	2.43698e-111
F382_06345	molecular chaperone DnaK	172755	2.67648	2.01041e-306	9.04684e-305	124306	3.38362	3.0257e-144	5.97576e-143
F382_01080	deferrochelatase/peroxidase EfeB	1392.7	2.68281	2.02505e-295	7.92412e-294	963.097	2.38711	5.97839e-135	1.00362e-133
F382_12745	Uncharacterised protein	57.2972	2.69214	7.34719e-29	1.93536e-28	66.5677	3.02732	7.61387e-35	2.38355e-34
F382_13525	lytic murein transglycosylase	325.609	2.70932	1.93881e-84	1.19789e-83	188.431	2.34551	3.5874e-66	2.1131e-65
F382_00065	IS481 family transposase	560.576	2.71878	5.42345e-99	3.84339e-98	349.785	2.50906	7.5626e-41	2.73393e-40
F382_00505	putative addiction module antidote protein	666.374	2.73205	1.02685e-69	5.25095e-69	602.53	3.50978	3.93089e-154	8.94778e-153
F382_03655	DUF1983 domain-containing protein	191.56	2.7683	1.44598e-39	4.60937e-39	142.561	2.94476	2.42619e-60	1.31121e-59
F382_11370	Uncharacterised protein	28.9424	2.79261	2.33143e-19	4.99989e-19	24.3815	2.74942	2.07118e-13	3.80258e-13
F382_03620	type II toxin-antitoxin system mRNA interferase toxin, RelE/StbE family	2288.97	2.81014	3.91268e-89	2.55175e-88	1337.74	2.81433	3.24779e-213	1.22867e-211
F382_03585	DNA cytosine methyltransferase	11.7636	2.82691	3.01664e-09	4.9214e-09	8.60574	2.50795	4.35391e-08	6.83495e-08
F382_03570	adenine methyltransferase	97.1613	2.838	2.23745e-47	8.18579e-47	54.9227	2.21859	1.33844e-28	3.63503e-28
F382_10600	XRE family transcriptional regulator	903.481	2.84635	2.62033e-78	1.51173e-77	376.551	2.4002	9.35417e-109	9.89185e-108
F382_05785	virulence RhuM family protein	968.06	2.84707	1.03115e-165	1.44254e-164	349.741	2.09326	3.41201e-65	1.98369e-64
F382_00565	Uncharacterised protein	440.871	2.95737	1.71332e-69	8.6954e-69	497.708	3.64371	2.81004e-112	3.21181e-111
F382_04645	maltose/maltodextrin ABC transporter ATP-binding protein MalK	458.862	2.96163	5.24357e-136	5.3425e-135	295.97	2.78113	1.83776e-138	3.29082e-137
F382_02435	Uncharacterised protein	6.12523	2.96617	6.37314e-05	8.73919e-05	2.00143	2.28485	0.00561798	0.00686841
F382_00945	Uncharacterised protein	253.579	2.99557	2.86453e-26	7.16795e-26	392.987	2.97666	1.28955e-42	4.8648e-42
F382_05570	DNA repair protein RecN	10655.9	2.99892	6.67959e-154	7.98004e-153	7970.2	4.06946	0	0
F382_00510	type II toxin-antitoxin system RelE/ParE family toxin	299.693	3.00649	1.75259e-135	1.77895e-134	247.179	3.80555	6.64658e-96	5.89199e-95
F382_13015	Uncharacterised protein	4186.3	3.04436	7.42321e-129	7.08222e-128	4550.51	3.30792	1.01733e-109	1.09741e-108
F382_09365	hypothetical protein F382_09365	23.3353	3.04559	2.21537e-14	4.22124e-14	22.0679	3.25495	7.43947e-24	1.80673e-23
F382_07625	transposase	108.486	3.09009	9.30589e-37	2.81365e-36	69.0988	2.61637	6.78164e-40	2.39677e-39
F382_03650	tail assembly protein	205.789	3.14133	2.14725e-81	1.28265e-80	97.1655	3.15885	1.15769e-54	5.55277e-54
F382_09450	pitrilysin	72537.9	3.15369	0	0	36863.5	2.70016	3.60319e-125	5.14796e-124
F382_09005	transcriptional regulator	2905.79	3.16733	5.80959e-49	2.16656e-48	3350.45	4.2457	0	0
F382_02520	YdcF family protein	6849.65	3.21167	5.68625e-175	8.82349e-174	5360.34	3.71945	1.56375e-144	3.11129e-143
F382_10715	Do family serine endopeptidase	68983.3	3.22628	0	0	31482.2	2.85058	1.92724e-288	2.15691e-286
F382_10375	16S ribosomal RNA	19.9189	3.23407	4.04788e-06	5.83829e-06	4.48595	2.1211	0.000486877	0.000637306
F382_08270	competence protein	16190.2	3.24126	1.22931e-73	6.65155e-73	16979.9	4.52229	1.60596e-150	3.50699e-149
F382_00865	tRNA-Trp	30.4906	3.27264	2.61686e-26	6.55429e-26	57.9708	2.89202	5.60007e-32	1.64751e-31
F382_07845	phage tail protein	144.886	3.28169	1.22448e-22	2.80414e-22	95.2543	2.35004	5.10376e-33	1.5403e-32
F382_09310	TniQ family protein	4167.59	3.32646	6.58322e-179	1.06435e-177	1868.7	2.31862	1.23004e-87	1.01036e-86
F382_12725	Uncharacterised protein	2777.93	3.32945	2.61598e-132	2.57779e-131	1687.12	3.02447	5.61933e-101	5.35231e-100
F382_09885	fructose-1,6-bisphosphatase	7601.11	3.33715	0	0	2513.16	3.07403	1.95122e-268	1.58817e-266
F382_03590	bacteriophage protein	109.774	3.44318	1.80017e-26	4.52136e-26	228.027	2.8788	6.0727e-115	7.48223e-114
F382_00820	AAA family ATPase	1167.76	3.48293	4.78944e-66	2.3092e-65	1642.11	3.458	5.54581e-135	9.36858e-134
F382_06140	Sec-independent protein translocase subunit TatA	8994.97	3.5185	8.13273e-96	5.64482e-95	3273.89	2.1744	2.51991e-75	1.72665e-74
F382_06950	anaerobic C4-dicarboxylate transporter	2358.55	3.52753	3.11475e-244	8.66993e-243	1897.72	3.20584	1.00556e-145	2.04616e-144
F382_05780	GNAT family N-acetyltransferase	857.278	3.59776	9.34264e-184	1.56678e-182	354.247	2.72936	3.36509e-83	2.59731e-82
F382_02340	murein DD-endopeptidase MepM	9293.13	3.6075	2.26608e-124	2.0811e-123	7220.65	4.02825	8.83558e-224	3.70818e-222
F382_09615	3',5'-cyclic-AMP phosphodiesterase	3190.39	3.63624	0	0	1393.53	2.39267	2.7991e-44	1.0912e-43
F382_07485	transposase	15502.1	3.72428	1.90925e-134	1.9235e-133	4240.12	3.87163	4.3885e-114	5.30969e-113
F382_03375	DUF721 domain-containing protein	3209.42	3.77207	1.89576e-229	4.82881e-228	3277.96	4.48253	5.83561e-143	1.13583e-141
F382_09010	Uncharacterised protein	7856.34	3.84619	1.38013e-116	1.1755e-115	5286.19	4.0414	7.74693e-213	2.89003e-211
F382_09810	histidinol dehydrogenase	8759.52	3.86039	0	0	3163.52	3.2573	5.91739e-286	6.11311e-284
F382_12530	type II toxin-antitoxin system RelE/ParE family toxin	9884.57	3.97097	4.95255e-146	5.50284e-145	6946.67	3.34018	2.61553e-132	4.18173e-131
F382_09805	ATP phosphoribosyltransferase	4084.47	4.0008	0	0	1462.17	3.39194	4.43214e-159	1.02627e-157
F382_09320	DDE-type integrase/transposase/recombinase	11773.9	4.20224	0	0	3670.55	2.91229	1.6212e-109	1.74182e-108
F382_06360	catalase	135801	4.26942	0	0	54056.5	3.53874	1.44185e-176	3.99257e-175
F382_03670	transcriptional regulator	73.6667	4.29153	2.43231e-50	9.24963e-50	44.5759	3.90728	7.61645e-50	3.31569e-49
F382_04170	23S ribosomal RNA	464.242	4.41588	7.73635e-16	1.52135e-15	191.338	3.54549	7.14051e-42	2.64544e-41
F382_02425	type II toxin-antitoxin system RelE/ParE family toxin	103.005	4.51627	4.20083e-84	2.58955e-83	58.8507	3.61947	4.7337e-47	1.93822e-46
F382_02430	transcriptional regulator	57.4169	4.9534	1.13811e-40	3.73378e-40	41.4174	3.70905	2.13718e-35	6.75348e-35
F382_00920	phage head morphogenesis protein	2067.85	5.14639	1.19171e-61	5.426e-61	1995.56	4.36667	1.50286e-146	3.10515e-145
F382_09325	heteromeric transposase endonuclease subunit TnsA	5742.29	5.21317	0	0	1126.39	3.24649	6.33903e-91	5.40528e-90
F382_11530	phosphoribosylglycinamide formyltransferase	1571.75	5.22653	3.60584e-224	8.54014e-223	2647.48	6.80505	0	0
F382_01015	Uncharacterised protein	2.58168	6.48845	1.45192e-05	2.04177e-05	1.60936	2.58172	0.00378752	0.00467307
