# Supplementary material for: Transcriptomic profiles of Mannheimia haemolytica planktonic and biofilm associated cells
Source: PLoS One. 2024 Feb 8;19(2):e0297692. doi: 10.1371/journal.pone.0297692 (PMC10852253; doi:10.1371/journal.pone.0297692)
Supplement: S6 Table — (XLSX) [file pone.0297692.s007.xlsx]

## Sheet: Sheet1
Supplementary Table 6. Significantly enriched GOs associated with the DEGs identified from biofilm associated cells cultured in RPMI and planktonic cells in BHI.
Tag	GO category	GO term	GO name	D153		D174
				Adj. P-value	P-value	Adj. P-value	P-value
Over	Biological process	GO:0000041	transition metal ion transport			0.0296814	0.000209284
Over	Biological process	GO:0006412	translation	1.32036e-10	2.19055e-13	0.0235191	0.000146324
Over	Biological process	GO:0006414	translational elongation	0.0223196	0.000149957
Over	Biological process	GO:0006518	peptide metabolic process	7.33151e-10	1.52043e-12
Over	Biological process	GO:0006754	ATP biosynthetic process			0.0298195	0.000218032
Over	Biological process	GO:0006812	monoatomic cation transport			0.0175513	9.82754e-05
Over	Biological process	GO:0008643	carbohydrate transport	0.0223196	0.000152747
Over	Biological process	GO:0009059	macromolecule biosynthetic process	0.0390432	0.000315778
Over	Biological process	GO:0009061	anaerobic respiration			6.17683e-05	1.15287e-07
Over	Biological process	GO:0010467	gene expression	0.0361733	0.000270062
Over	Biological process	GO:0015980	energy derivation by oxidation of organic compounds			0.0233647	0.000140517
Over	Biological process	GO:0015985	energy coupled proton transport, down electrochemical gradient			0.0138554	6.60874e-05
Over	Biological process	GO:0015986	proton motive force-driven ATP synthesis			0.0209478	0.000121638
Over	Biological process	GO:0019538	protein metabolic process	0.000225418	8.8821e-07
Over	Biological process	GO:0034755	iron ion transmembrane transport	0.00293107	1.39807e-05
Over	Biological process	GO:0043043	peptide biosynthetic process	2.74103e-10	5.11598e-13	0.03234	0.00026827
Over	Biological process	GO:0043603	amide metabolic process	1.66701e-08	4.49423e-11
Over	Biological process	GO:0043604	amide biosynthetic process	2.71888e-09	6.20234e-12
Over	Biological process	GO:0044271	cellular nitrogen compound biosynthetic process	0.00255388	1.16519e-05
Over	Biological process	GO:0045333	cellular respiration			0.00347553	1.18317e-05
Over	Biological process	GO:0098655	monoatomic cation transmembrane transport	0.00636137	3.56195e-05	0.0499586	0.000511042
Over	Biological process	GO:0098660	inorganic ion transmembrane transport	0.0366948	0.000289175
Over	Biological process	GO:0098662	inorganic cation transmembrane transport	0.00636137	3.56195e-05	0.0499586	0.000511042
Over	Biological process	GO:1901566	organonitrogen compound biosynthetic process	0.000628927	2.6679e-06
Over	Cellular component	GO:0005840	ribosome	5.86742e-17	1.2168e-20	6.17683e-05	7.02026e-08
Over	Cellular component	GO:0009279	cell outer membrane	0.0110613	6.42296e-05
Over	Cellular component	GO:0015934	large ribosomal subunit	3.4036e-05	1.27052e-07	0.00577096	2.3936e-05
Over	Cellular component	GO:0015935	small ribosomal subunit	6.16824e-08	1.79086e-10	0.0386371	0.000344545
Over	Cellular component	GO:0016469	proton-transporting two-sector ATPase complex			0.0364049	0.00030954
Over	Cellular component	GO:0022625	cytosolic large ribosomal subunit	0.000628927	2.739e-06	0.0386371	0.000344545
Over	Cellular component	GO:0022626	cytosolic ribosome	1.1939e-08	2.97114e-11	6.17683e-05	1.07227e-07
Over	Cellular component	GO:0022627	cytosolic small ribosomal subunit	0.00365737	1.89619e-05	0.0106243	4.80108e-05
Over	Cellular component	GO:0030312	external encapsulating structure	0.0366948	0.000289175
Over	Cellular component	GO:0030313	cell envelope	0.0149883	9.01414e-05
Over	Cellular component	GO:0032991	protein-containing complex	1.37135e-06	4.8347e-09
Over	Cellular component	GO:0043226	organelle	1.37135e-06	4.77806e-09
Over	Cellular component	GO:0043228	non-membrane-bounded organelle	4.37692e-11	6.35389e-14	0.00347553	1.32176e-05
Over	Cellular component	GO:0043229	intracellular organelle	7.66538e-07	2.3845e-09
Over	Cellular component	GO:0043232	intracellular non-membrane-bounded organelle	4.37692e-11	6.35389e-14	0.00347553	1.32176e-05
Over	Cellular component	GO:0044391	ribosomal subunit	1.17475e-13	9.74489e-17	5.80947e-05	2.52484e-08
Over	Cellular component	GO:0045259	proton-transporting ATP synthase complex	0.0499706	0.000424885	0.0139202	7.39138e-05
Over	Cellular component	GO:0045261	proton-transporting ATP synthase complex, catalytic core F(1)	0.0204098	0.000131212	0.0296814	0.000206727
Over	Cellular component	GO:1990904	ribonucleoprotein complex	3.92939e-14	2.44467e-17	0.00347553	1.36945e-05
Over	Molecular function	GO:0003735	structural constituent of ribosome	6.57176e-16	2.72574e-19	6.17683e-05	5.86804e-08
Over	Molecular function	GO:0005198	structural molecule activity	5.45717e-13	5.65861e-16	0.000291763	6.05067e-07
Over	Molecular function	GO:0015144	carbohydrate transmembrane transporter activity	0.0477761	0.000396317
Over	Molecular function	GO:0015252	proton channel activity	0.0335197	0.000243299	0.0440086	0.000419825
Over	Molecular function	GO:0016655	oxidoreductase activity, acting on NAD(P)H, quinone or similar compound as acceptor			0.026856	0.000178223
Over	Molecular function	GO:0019843	rRNA binding	0.0156926	9.7631e-05
Over	Molecular function	GO:0046933	proton-transporting ATP synthase activity, rotational mechanism	0.0335197	0.000243299	0.0440086	0.000419825
Under	Biological process	GO:0006139	nucleobase-containing compound metabolic process			0.000732257	1.82229e-06
Under	Biological process	GO:0006725	cellular aromatic compound metabolic process			6.17683e-05	9.70916e-08
Under	Biological process	GO:0008152	metabolic process			0.0139202	7.50573e-05
Under	Biological process	GO:0016070	RNA metabolic process			0.00105183	2.8357e-06
Under	Biological process	GO:0044238	primary metabolic process			0.0139202	7.42672e-05
Under	Biological process	GO:0046483	heterocycle metabolic process			5.80947e-05	3.61435e-08
Under	Biological process	GO:0071704	organic substance metabolic process			0.0016007	4.64741e-06
Under	Biological process	GO:0090304	nucleic acid metabolic process			0.000508292	1.15952e-06
Under	Biological process	GO:1901360	organic cyclic compound metabolic process			5.80947e-05	1.27493e-08
Under	Molecular function	GO:0000166	nucleotide binding			0.03234	0.000266952
Under	Molecular function	GO:0003824	catalytic activity	0.00351428	1.74912e-05	6.17683e-05	7.99275e-08
Under	Molecular function	GO:0016740	transferase activity			0.0298195	0.000224999
Under	Molecular function	GO:0016787	hydrolase activity			0.0298195	0.00022881
Under	Molecular function	GO:0017076	purine nucleotide binding			0.0458194	0.000446602
Under	Molecular function	GO:0030554	adenyl nucleotide binding			0.043746	0.000399175
Under	Molecular function	GO:0036094	small molecule binding			0.0106243	4.84727e-05
Under	Molecular function	GO:0043167	ion binding			0.0499586	0.000518028
Under	Molecular function	GO:0043168	anion binding			0.0267561	0.000172011
Under	Molecular function	GO:0140640	catalytic activity, acting on a nucleic acid			0.00186211	5.79255e-06
Under	Molecular function	GO:1901265	nucleoside phosphate binding			0.03234	0.000266952
Note: There was no any significantly enriched GOs for D35.
